# Supplementary material for: Unique and Under Pressure: Conservation Genetics of an Isolated Alpine Salamander Population
Source: Biology (Basel). 2025 Oct 17;14(10):1428. doi: 10.3390/biology14101428 (PMC12562145; doi:10.3390/biology14101428)
Supplement: Supplementary file 1 [file biology-14-01428-s001.zip › Table S1.xlsx]

## Sheet: Alpi 2022 _ende_takethat
Table S1. Sample list, with information on sampling locality GenBank accession numbers and whether microsatellite data could be generated.
									GenBank acc. No.
sampleID	sex (m, f)	length	latitude	longitude	altitude (m)	sampling area	date	time	cytb	CR	microsatellites
BA01	m	n.a	46.8102084	14.9920353	1731	Bärentalm	2022-07-04	21:10:00
BA02	m	n.a	46.810203	14.991681	1735	Bärentalm	2022-07-04	21:24:00			yes
BA03	f	n.a	46.8104007	14.9914657	1735	Bärentalm	2022-07-04	21:33:00			yes
BA04	n.a.	n.a	46.8104606	14.9912303	1739	Bärentalm	2022-07-04	21:42:00			yes
BA05	n.a.	n.a	46.810198	14.992164	1730	Bärentalm	2022-07-15	20:33:00			yes
BA06	m	n.a	46.810072	14.991912	1738	Bärentalm	2022-07-15	20:39:00			yes
BA07	m	n.a	46.810043	14.991757	1740	Bärentalm	2022-07-15	20:43:00			yes
BA08	n.a.	n.a	46.810308	14.991639	1732	Bärentalm	2022-07-15	20:48:00	PX021652	PX021680	yes
BA09	n.a.	n.a	46.810468	14.991277	1738	Bärentalm	2022-07-15	20:54:00
BA10	f	n.a	46.810584	14.991225	1736	Bärentalm	2022-07-15	20:58:00	PX021653	PX021681	yes
BA11	f	n.a	46.81065	14.99152	1731	Bärentalm	2022-07-15	21:05:00
BA12	n.a.	n.a	46.810409	14.991881	1728	Bärentalm	2022-07-15	21:11:00			yes
BA13	n.a.	n.a	46.810552	14.992082	1723	Bärentalm	2022-07-15	21:19:00
BA14	n.a.	n.a	46.810755	14.991856	1725	Bärentalm	2022-07-15	21:27:00			yes
BA15	f	12.5	46.811156	14.990741	1725	Bärentalm	2022-08-02	21:04:00			yes
BA16	m	11.5	46.811046	14.99082	1735	Bärentalm	2022-08-02	21:10:00	PX021654	PX021682	yes
BA17	n.a.	13.5	46.811002	14.990983	1726	Bärentalm	2022-08-02	21:15:00			yes
BA18	f	11.5	46.810685	14.991092	1734	Bärentalm	2022-08-02	21:23:00	PX021655	PX021683	yes
BA19	m	12.5	46.810626	14.991066	1736	Bärentalm	2022-08-02	21:27:00			yes
BA20	m	11.5	46.810481	14.991219	1739	Bärentalm	2022-08-02	21:33:00	PX021656	PX021684	yes
GA01	m	12.5	46.777	15.029	1652	Glitzalm	2022-07-29	22:34:00			yes
GA02	m	14.1	46.778	15.028	1698	Glitzalm	2022-07-29	22:49:00			yes
GA03	f	14	46.778	15.027	1684	Glitzalm	2022-07-29	23:07:00			yes
GA04	f	13.5	46.778	15.027	1684	Glitzalm	2022-07-29	23:17:00	PX021657	PX021685	yes
GA05	f	12	46.778	15.027	1684	Glitzalm	2022-07-29	23:26:00	PX021658	PX021686	yes
GA06	m	11.2	46.778	15.026	1675	Glitzalm	2022-07-29	23:36:00	PX021659	PX021687	yes
GA07	m	9.8	46.778	15.026	1675	Glitzalm	2022-07-29	23:44:00			yes
GA08	f	12	46.778	15.026	1675	Glitzalm	2022-07-29	23:54:00			yes
GA09	m	12	46.778	15.026	1675	Glitzalm	2022-07-29	00:01:00			yes
GA10	m	13	46.778	15.026	1675	Glitzalm	2022-07-30	00:11:00	PX021660	PX021688	yes
GA11	f	10.2	46.778	15.026	1675	Glitzalm	2022-07-30	00:31:00	PX021661	PX021689	yes
GA12	f	12.3	46.778	15.026	1675	Glitzalm	2022-07-30	00:31:00			yes
GA13	f	10.2	46.778	15.026	1675	Glitzalm	2022-07-30	00:31:00			yes
GA14	m	12.2	46.778	15.026	1675	Glitzalm	2022-07-30	00:39:00			yes
GA15	f	12.2	46.778	15.026	1675	Glitzalm	2022-07-30	00:47:00			yes
GA16	m	13	46.778	15.026	1675	Glitzalm	2022-07-30	00:53:00			yes
GA17	m	12.5	46.778	15.026	1675	Glitzalm	2022-07-30	01:00:00			yes
GA18	m	12.5	46.778	15.025	1669	Glitzalm	2022-07-30	01:07:00			yes
GA19	f	12.5	46.778	15.025	1669	Glitzalm	2022-07-30	01:17:00			yes
GA20	m	11.2	46.778	15.025	1669	Glitzalm	2022-07-30	01:24:00			yes
HA01	f	11	46.84344	15.02021	1781	Handalm	2022-08-12	23:07:00			yes
HA02	f	11.5	46.84375535	15.01997538	1790	Handalm	2022-08-12	23:16:00			yes
HA03	n.a.	10	46.84396532	15.01992296	1797	Handalm	2022-08-12	23:26:00			yes
HA04	n.a.	9.5	46.84391394	15.01972441	1795	Handalm	2022-08-12	23:29:00			yes
HA05	n.a.	11	46.84393618	15.01955744	1795	Handalm	2022-08-12	23:34:00			yes
HA06	n.a.	9.5	46.84397297	15.0199175	1798	Handalm	2022-08-12	23:40:00			yes
HA07	n.a.	10	46.84403777	15.01985287	1800	Handalm	2022-08-12	23:45:00			yes
HA08	m	11.5	46.84411146	15.01987218	1803	Handalm	2022-08-12	23:51:00	PX021667	PX021695	yes
HA09	m	11.5	46.84413901	15.01985498	1804	Handalm	2022-08-12	23:57:00	PX021668	PX021696	yes
HA10	n.a.	9.5	46.84403178	15.01937954	1797	Handalm	2022-08-13	00:08:00	PX021669	PX021697	yes
HA11	n.a.	10	46.84396486	15.01939682	1794	Handalm	2022-08-13	00:15:00	PX021670	PX021698	yes
HA12	n.a.	n.a.	46.84396486	15.01939682	1794	Handalm	2022-08-13	00:17:00	PX021671	PX021699	yes
HA13	m	12	46.843432	15.018539	1762	Handalm	2022-08-24	20:56:00			yes
HA14	m	13	46.84356	15.018655	1768	Handalm	2022-08-24	21:04:00			yes
HA15	m	12	46.843667	15.018643	1772	Handalm	2022-08-24	21:08:00			yes
HA16	f	11.5	46.843786	15.018585	1777	Handalm	2022-08-24	21:15:00			yes
HA17	n.a.	10	46.843746	15.018523	1774	Handalm	2022-08-24	21:19:00			yes
HA18	m	12.5	46.843772	15.018562	1776	Handalm	2022-08-24	21:23:00			yes
HA19	n.a.	9.5	46.843724	15.01847	1772	Handalm	2022-08-24	21:27:00			yes
HA20	f	13	46.843833	15.018373	1777	Handalm	2022-08-24	21:30:00			yes
HA21	m	12	46.843931	15.018349	1782	Handalm	2022-08-24	21:40:00			yes
KK01	n.a.	13.3	46.776	15.012	1753	Krennkogel	2022-07-30	09:03:00			yes
KK02	n.a.	12.2	46.776	15.012	1753	Krennkogel	2022-07-30	09:04:00			yes
KK03	f	14	46.77461161	15.01138315	1754	Krennkogel	2022-08-06	01:25:00			yes
KK04	f	13.5	46.77434	15.01094	1740	Krennkogel	2022-08-06	01:44:00			yes
KK05	f	12.5	46.77433674	15.01124668	1739	Krennkogel	2022-08-06	01:49:00			yes
KK06	f	12	46.77435101	15.01126553	1740	Krennkogel	2022-08-06	02:03:00			yes
KK07	n.a.	10	46.7743106	15.01141288	1738	Krennkogel	2022-08-06	02:05:00			yes
KK08	n.a	8.5	46.7742786	15.01153546	1737	Krennkogel	2022-08-06	02:11:00			yes
KK09	m	12.5	46.77407384	15.01153861	1727	Krennkogel	2022-08-06	02:22:00			yes
KK10	f	13	46.77391225	15.01228797	1722	Krennkogel	2022-08-06	02:22:00			yes
KK11	m	12.5	46.7739369	15.01228895	1723	Krennkogel	2022-08-06	02:39:00			yes
KK12	n.a.	14	46.77394127	15.01235557	1724	Krennkogel	2022-08-06	02:44:00			yes
KK13	f	12.5	46.77390572	15.01227007	1722	Krennkogel	2022-08-06	02:50:00			yes
KK14	n.a.	10	46.77389	15.0123	1721	Krennkogel	2022-08-06	03:01:00			yes
KK15	n.a.	11	46.7737914	15.01247871	1717	Krennkogel	2022-08-06	03:08:00	PX021662	PX021690	yes
KK16	n.a.	9	46.77378562	15.01237597	1716	Krennkogel	2022-08-06	03:13:00			yes
KK17	m	11.5	46.77368012	15.01265687	1714	Krennkogel	2022-08-06	03:21:00	PX021663	PX021691	yes
KK18	m	11	46.77368808	15.01270091	1715	Krennkogel	2022-08-06	03:26:00	PX021664	PX021692	yes
KK19	n.a.	8.5	46.77378443	15.01302993	1722	Krennkogel	2022-08-06	03:32:00	PX021665	PX021693	yes
KK20	m	11	46.77383873	15.013057	1724	Krennkogel	2022-08-06	03:36:00	PX021666	PX021694	yes
OS01	f	11.5	46.785356	14.993541	1777	Ochsenstein	2022-08-07	20:34:00			yes
OS02	m	11	46.785405	14.99176	1792	Ochsenstein	2022-08-07	21:27:00			yes
OS03	f	12	46.785568	14.991115	1804	Ochsenstein	2022-08-07	21:39:00			yes
OS04	m	11.5	46.785582	14.991101	1804	Ochsenstein	2022-08-07	21:45:00			yes
OS05	f	12	46.785686	14.990821	1809	Ochsenstein	2022-08-07	21:55:00	PX021672	PX021700	yes
OS06	n.a.	11	46.785716	14.990658	1811	Ochsenstein	2022-08-07	22:00:00	PX021673	PX021701	yes
OS07	n.a.	10	46.785626	14.990776	1815	Ochsenstein	2022-08-07	22:05:00	PX021674	PX021702	yes
OS08	n.a.	10	46.785322	14.991184	1816	Ochsenstein	2022-08-07	22:16:00	PX021675	PX021703	yes
OS09	m	12	46.783861	14.991295	1923	Ochsenstein	2022-08-26	20:42:00	PX021676	PX021704	yes
OS10	f	12.5	46.784146	14.993792	1870	Ochsenstein	2022-08-26	21:00:00			yes
OS11	f	10.5	46.785033	14.991711	1810	Ochsenstein	2022-08-26	21:46:00			yes
OS12	n.a.	12	46.78503	14.991756	1810	Ochsenstein	2022-08-26	21:51:00			yes
OS13	f	11.5	46.78486	14.991728	1821	Ochsenstein	2022-08-26	21:59:00			yes
Herp5	n.a.	n.a.	n.a.	n.a.	n.a.	Ötztaler Alpen, Zaunhof	n.a.	n.a.	PX021649	PX021677
Herp6	n.a.	n.a.	n.a.	n.a.	n.a.	Reichraminger Hintergebirge, Sinnreitnerboden	n.a.	n.a.	PX021650	PX021678
Herp148	n.a.	n.a.	n.a.	n.a.	n.a.	Hochschwab	2015-06-17	n.a.	PX021651	PX021679
