# Supplementary material for: Unique and Under Pressure: Conservation Genetics of an Isolated Alpine Salamander Population
Source: Biology (Basel). 2025 Oct 17;14(10):1428. doi: 10.3390/biology14101428 (PMC12562145; doi:10.3390/biology14101428)
Supplement: Supplementary file 1 [file biology-14-01428-s001.zip › Table S2.xlsx]

## Sheet: sampling locations
Table S2. Information on DNA sequence data of Salamandra atra used in the current study
Code	Country / Sampling area	Sampling site	N	E	Sample size	Hap (number of individuals)	Lineage
1	Italy / Breonie	Pflerschtal	46.9566	11.3745	6	H18 (1), H19 (1), H20 (4)	S.a.atra
2	Italy / Breonie	Ridnauntal	46.9127	11.3036	6	H19 (5), H20 (1)	S.a.atra
3	Italy / Dolomites	Valle Fiscalina	46.6572	12.3531	1	H25 (1)	Dolomites
4	Italy / Orobie	Val Tronella	46.0305	9.56141	1	H29 (1)	Orobie
5	Italy / Orobie	Val Terzera	46.0421	9.66831	8	H30 (4), H31 (4)	Orobie
6	Italy / Orobie	Laghi Gemelli	45.9884	9.80744	8	H27 (6), H28 (1), H32 (1)	Orobie
7	Italy / Orobie	Pizzo della Presolana	45.9565	10.0566	1	H27 (1)	Orobie
8	Italy / Orobie	Val di Scalve	46.0132	10.1807	9	H26 (1), H27 (8)	Orobie
9	Italy / Pasubio	Val Fontana d’Oro	45.7659	11.2047	13	H14 (9), H15 (4)	S.a.pasubiensis
10	Italy / Sette	Comuni Bosco del Dosso	45.8482	11.4078	16	H21 (15), H23 (1)1	S.a.aurorae
11	Italy / Sette	Comuni Monte Fossetta	45.9984	11.5554	1	H21 (1)	S.a.aurorae
12	Italy / Sette	Comuni Val di Nos	45.9055	11.5297	13	H21 (11), H22 (2)	S.a.aurorae
13	Italy / Sette	Comuni Val Postesina	45.9525	11.3888	1	H21 (1)	S.a.aurorae
14	Italy / Belluno	Schiara-Val dell’Ardo	46.1845	12.2001	15	H24 (15)	Venetian Prealps
15	Italy / Cansiglio	Pian di Landro-Baldassare	46.0979	12.4287	3	H24 (3)	Venetian Prealps
16	Slovenia / Kredarica	Aljažev dom	46.4089	13.8429	8	H16 (1), H17 (7)	S.a.atra
17	Slovenia / Trnovski Gozd	Trnovski Trnovski Gozd	45.963	13.8713	1	H12 (1)	S.a.prenjensis
18	Croatia / Gorski Kotar	Samarske stijene	45.2253	14.9683	4	H1 (1), H2 (1), H3 (1), H4 (1)	S.a.prenjensis
19	Croatia / Gorski Kotar	Vihoraški put	45.2265	14.9631	10	5 H4 (4), H5 (1)	S.a.prenjensis
20	B&H / Čvrsnica	Pločno	43.5996	17.5644	9	H8 (8), H12 (1)	S.a.prenjensis
21	B&H / Prenj	Soplje	43.5566	17.8572	7	H11 (2), H12 (4), H13 (1)	S.a.prenjensis
22	B&H / Prenj	Zakantar	43.5683	17.8514	6	H9 (1), H10 (1) H12 (2), H13 (2)	S.a.prenjensis
23	B&H / Prenj	Kopilice	43.6	17.986	3	H6 (1), H12 (3)	S.a.prenjensis
24	B&H / Prenj	Podotiš	43.5965	17.9835	4	H11 (1), H13 (3)	S.a.prenjensis
25	B&H / Prenj	Sedlo	43.5548	17.9039	5	H11 (1), H12 (3), H13 (1)	S.a.prenjensis
26	Montenegro / Prokletije	Bogićevica	42.5645	20.076	9	H7 (9)	S.a.prenjensis
27	Montenegro / Prokletije	Gorazdevac	42.5908	20.0428	1	H7 (1)	S.a.prenjensis
28	Austria / Koralpe	Bärental	46.8105	14.9915	5	H33 (1), H34 (4)	S.a.atra
29	Austria / Koralpe	Glitzalm	46.7779	15.0262	5	H34 (5)	S.a.atra
30	Austria / Koralpe	Handalm	46.8438	15.019	5	H34 (5)	S.a.atra
31	Austria / Koralpe	Krennkogel	46.7742	15.0121	4	H34 (4)	S.a.atra
32	Austria / Koralpe	Ochsenstein	46.7852	14.9916	5	H34 (5)	S.a.atra
33	Austria / Oeztaler Alpen	Zaunhof	47.1133	10.8167	1	H19 (1)	S.a.atra
34	Austria / Reichraminger Hintergebirge	Sinnreitnerboden	47.817	14.43	1	H19 (1)	S.a.atra
35	Austria / Hochschwab		47.6215	15.1525	1	H19 (1)	S.a.atra
1, this haplotype was not not included in the haplotype network due to numerous ambiguities.

## Sheet: sources
Table S2. Information on DNA sequence data of Salamandra atra used in the current study
Haplotype	Code	Acc. No. Cytb	Acc. D-Loop	Reference
H1	18	MN255339	MN255326	Šunje et al. (2021)
H2	18	MN255340	MN255327	Šunje et al. (2021)
H3	18	MN255341	MN255328	Šunje et al. (2021)
H4	19	MN255342	MN255329	Šunje et al. (2021)
H5	19	MN255343	MN255330	Šunje et al. (2021)
H6	23	MN255345	MN255332	Šunje et al. (2021)
H7	26, 27	MN255351	MN255338	Šunje et al. (2021)
H8	20	MN255344	MN255331	Šunje et al. (2021)
H9	22	MG968412	MG968391	Bonato et al. (2018)
H10	22	MG968413	MG968391	Bonato et al. (2018)
H11	24	MN255346	MN255333	Šunje et al. (2021)
H11	21, 25	MG968412	MG968392	Bonato et al. (2018)
H12	20, 22,22	MN255347	MN255334	Šunje et al. (2021)
H12	21, 25	MG968415	MG968392	Bonato et al. (2018)
H12	17	MG968415	MG968393	Bonato et al. (2018)
H13	22, 24	MN255348	MN255335	Šunje et al. (2021)
H13	21, 22, 25	MG968414	MG968394	Bonato et al. (2018)
H14	9	MG968416	AY628442.1	Bonato et al. (2018), Šunje et al. (2021)
H15	9	MG968417	AY628442.1	Bonato et al. (2018), Steinfartz et al. (2000)
H16	16	MN255349	MN255336	Šunje et al. (2021)
H17	16	MN255350	MN255337	Šunje et al. (2021)
H18	1	MG968419	MG968401	Bonato et al. (2018)
H19	1, 2	MG968411	MG968401	Bonato et al. (2018)
H20	1, 2	MG968418	MG968401	Bonato et al. (2018)
H20	1	MG968411	MG968390	Bonato et al. (2018)
H21	10, 11, 12, 13	MG968410	AY628440.1	Bonato et al. (2018), Šunje et al. (2021)
H22	12	MG968410	MG968399	Bonato et al. (2018)
H231	10	KF645910	KT335870	Vences et al. (2014), Šunje et al. (2021)
H24	14,15	MG968403	KF645583.1	Bonato et al. (2018), Vences et al. (2014)
H25	3	MG968402	MG968400	Bonato et al. (2018)
H26	8	MG968405	MG968397	Bonato et al. (2018)
H27	6, 7, 8	MG968406	MG968397	Bonato et al. (2018)
H28	6	MG968404	MG968397	Bonato et al. (2018)
H29	4	MG968409	MG968396	Bonato et al. (2018)
H30	5	MG968408	MG968395	Bonato et al. (2018)
H31	5	MG968407	MG968397	Bonato et al. (2018)
H32	6	MG968407	MG968398	Bonato et al. (2018)
H32	6	MG968407	MG968398	Bonato et al. (2018)
H33	28	2	2	This study
H34	28, 29, 30, 31, 32	2	2	This study
H19	33, 34, 35	2	2	This study
1, this haplotype was not not included in the haplotype network due to numerous ambiguities.
2, for samples sequenced in the current study, individual GenBank accession numbers are available in Table S1
