# Supplementary material for: Unique and Under Pressure: Conservation Genetics of an Isolated Alpine Salamander Population
Source: Biology (Basel). 2025 Oct 17;14(10):1428. doi: 10.3390/biology14101428 (PMC12562145; doi:10.3390/biology14101428)
Supplement: Supplementary file 1 [file biology-14-01428-s001.zip › Table S3.xlsx]

## Sheet: Alpi Genotypes all markers
Table S3. Microsatellite data for Salamandra atra from the Koralpe mountain range
	P3B_SaIE12		P3B_SaIE6		P3B_SaIE8		P3A_SST-C3		P3A_SST-E11		P3A_SST-G6		P2C_SaI23		P2C_SaIE7		P1_SaIE14
Sample	Allele 1	Allele 2	Allele 1	Allele 2	Allele 1	Allele 2	Allele 1	Allele 2	Allele 1	Allele 2	Allele 1	Allele 2	Allele 1	Allele 2	Allele 1	Allele 2	Allele 1	Allele 2
BA02	176	180	284	296	133	137	215	215	251	255	203	203	337	337	208	220	239	243
BA03	176	188	284	296	137	137	215	215	251	255	203	207	329	329			231	235
BA04	172	176	284	296	137	137	215	215	247	251	203	203			204	208	235	239
BA05	180	184	284	296	137	137	215	219	251	251	203	203	337	341	200	204	231	239
BA06	172	188	284	288	137	137	207	215	251	287	203	207					231	243
BA07	180	184	284	284	137	137	219	223	247	299	203	203	333	333	200	208	235	243
BA08	172	188	284	288	133	137	215	215	251	251	203	207	333	333	200	220	243	243
BA10	176	184	284	284	137	137	215	223	251	303	203	203	329	341	200	208	231	243
BA12	176	184	288	296	137	137	215	219	255	295	203	203	341	341			231	239
BA14	176	176	296	296	133	137	215	219	251	295	207	207			220	220	239	239
BA15	172	176	284	288	133	137	215	215	247	251			333	333			239	239
BA16	172	184	284	288	137	137	215	215	247	255			333	337	200	208	243	243
BA17	172	180	296	296	137	137	215	219	251	291	203	203	333	337	200	204	231	231
BA18	180	184	284	284	137	137	215	215	287	311	203	203	333	337	204	208	231	231
BA19	172	180	284	284	137	137	215	223	251	307	203	203	333	337	200	208	231	231
BA20	176	176	284	284	137	137	215	215	247	251	203	207	333	341	204	208	239	243
GA01	184	184	284	284	133	137	207	215	255	267	203	203	333	333	208	208	231	239
GA02	184	184	284	300	137	137	207	215	255	287	203	207	337	337	208	208	231	239
GA03	184	188	284	284	137	137	215	215	255	303	203	207	337	337	200	208	235	239
GA04	184	188	284	284	137	137	207	215	251	303	203	207	337	337	208	216	231	239
GA05	176	180	284	292	137	137	219	223	255	303	203	203	333	333	208	208	235	235
GA06	184	184	288	288	137	137	215	223	251	255	203	207	325	337	204	208	231	239
GA07	172	184	284	284	137	137	207	223	279	303	207	207	333	337	208	208	231	239
GA08	180	184	284	296	137	137	223	223	303	303	207	207	333	337	200	216	235	235
GA09	180	188	284	284	133	137	215	215	255	279	203	203	333	333	204	204	235	247
GA10	180	184	288	296	133	137	215	215	251	303	203	203	337	341	208	208	235	239
GA11	184	188	296	296	133	137	215	223	303	307	203	203	337	341	204	208	235	247
GA12	184	188	280	284	137	137	207	223	255	303	203	203	333	341	208	208	235	239
GA13	184	184	280	288	137	137	207	223	295	303	203	207	333	337	208	208	231	235
GA14	172	184	296	296	137	137	207	215	279	295	203	203	333	341	200	204	231	235
GA15	180	184	284	284	137	137	215	215	255	295	207	207	337	337	208	208	235	235
GA16	172	176	284	284	137	137	215	223	295	303	203	203	337	341	208	208	231	231
GA17	176	176	284	296	133	137	207	215	251	315	203	203	333	341	204	208	231	239
GA18	180	184	284	288	137	137	215	223	279	303	203	203	337	341	208	208	231	235
GA19	176	184	288	296	133	137	207	207	303	303	203	207	333	337	208	208	227	239
GA20	180	184	284	296	133	133	207	219	303	303	203	203	337	341	208	208	239	239
KK01	176	180	292	292	137	137	207	219	251	299	203	207	333	337	208	216	239	239
KK02	176	188	284	296	137	137	207	219	295	299	203	203	333	333	208	212	235	239
KK03	176	184	284	284	137	137	219	219	303	303	203	203	333	337	208	220	231	231
KK04	188	188	284	304	137	137	207	223	251	303	203	207	333	333	208	208	239	239
KK05	180	188	292	296	137	137	207	219	299	299	207	207	337	337	208	208	235	239
KK06	180	188	284	284	137	137	219	227	251	299	203	207	333	341	204	208	231	239
KK07	180	188	284	284	137	137	215	219	259	299	207	207	333	341	204	208	235	239
KK08	176	188	292	304	137	137	219	219	299	299	203	207	337	341	200	220	231	231
KK09	176	176	296	296	137	137	215	219	299	303	203	207	337	337	208	208	239	239
KK10	188	188	284	284	137	137	219	227	299	299	207	207	333	333	208	212	239	239
KK11	176	180	284	284	137	137	215	219	299	299	203	203	333	337	204	208	235	235
KK12	176	180	284	296	137	137	215	219	251	299	207	207	337	341	200	208	231	235
KK13	176	176	296	296	137	137	215	219	299	303	203	207	337	337	208	208	239	239
KK14	176	188	280	292	133	137	215	215	251	299	207	207	337	337	208	208	231	239
KK15	176	176	284	292	137	137	223	223	251	299	203	203	337	337	208	208	239	239
KK16	176	176	292	296	137	137	207	219	247	299	203	207	333	341	200	200	231	239
KK17	176	188	284	296	137	137	207	215	251	299	203	207	341	341	208	220	231	235
KK18	176	180	284	284	137	137	215	215	299	299	203	203	337	337	220	220	231	239
KK19	176	180	280	292	137	137	215	223	255	299	203	203	337	337	204	204	231	239
KK20	180	188	284	292	137	137	207	215	299	303	203	207	341	341	200	200	235	239
MA01	180	184	284	288	137	137	215	223	295	303	203	203	333	337	212	220	231	255
MA02	176	180	292	296	137	137	215	219	295	303	203	203	333	341	208	212	231	239
MA03	172	180	296	300	137	137	215	215	247	307	203	203	337	341	200	208	239	239
MA04	172	184	284	296	137	137	215	215	303	303	203	203	333	337	216	220	231	243
MA05	180	180	284	296	137	137	215	215	251	303	203	203	333	337	196	204	231	243
MA06	172	180	284	296	133	137	215	215	307	307	203	203	333	341	208	212	231	231
MA07	180	184	284	296	133	137	215	215	299	303	203	207	329	337	200	208	231	239
MA08	172	184	292	296	133	137	215	215	247	303	203	207	329	333	200	220	231	231
MA09	180	188	284	296	137	137	215	215	303	303	203	203	329	333	208	220	231	239
MA10	176	188	284	288	137	137	215	219	295	303	203	203	329	333	208	212	231	235
MA11	180	184	280	284	133	137	215	219	247	267	203	203	329	337	208	208	231	243
MA12	176	184	284	284	137	137	207	215	295	303	203	207	333	333	200	212	235	255
MA13	172	192	284	292	133	133	219	219	295	303			333	333	204	220	239	239
MA14	180	184	296	296	133	137	215	223	251	275	207	207	333	333	208	208	239	239
MA15	176	184	288	292	137	137	215	219	255	295	203	203	333	333	200	208	231	239
MA16	180	180	284	284	133	137	215	223	255	255			333	333	212	212	239	239
MA17	180	184	284	296	137	137	215	223	255	303	203	203	333	337	212	220	239	239
MA18	172	180	280	284	137	137	207	223	251	303	203	203	333	337	208	208	239	239
MA19	172	172	284	296	133	137	215	215	251	255	203	207	333	333	200	212	235	239
MA20	172	192	296	296	133	137	215	219	255	295	203	203	333	337	200	220	231	239
MA21	180	184	292	296	137	137	207	215	255	275	207	207	333	337	212	212	239	239
OS01	184	188	276	296	133	137	215	223	251	267	203	203	333	341	208	212	231	235
OS02	180	184	296	300	137	137	207	215	251	255	203	203	333	337	208	208	239	239
OS03	184	188	284	296	137	137	207	215	251	303			333	337	200	208	231	255
OS04	172	176	284	296	137	137	207	215	255	303	203	203	329	337	204	220	235	239
OS05	180	180	284	284	137	137	207	215	255	299	203	203	337	341	204	220	239	255
OS06	180	188	284	296	137	142	211	215	255	255	203	203	329	333	212	220	239	239
OS07	176	184	284	296	137	142	207	219	255	279	203	203	341	341	208	208	235	239
OS08	168	188	296	300	137	137	215	219	303	307	203	203	337	337	208	208	231	235
OS09	188	188	276	284	137	137	207	207	255	279	203	203	337	341	200	208	239	255
OS10	192	192	280	284	137	137	207	223	251	307	203	203	337	337	208	208	231	231
OS11	180	184	284	292	133	137	207	215	251	291	203	203	333	333	208	208	235	255
OS12	180	188	284	288	137	137	215	219	255	307	203	203	337	341	216	220	239	255
OS13	176	180	288	296	137	137	211	223	303	303	203	203	329	333	208	220	231	231

## Sheet: Tabelle1
	P3B_SaIE12		P3B_SaIE6		P3B_SaIE8		P3A_SST-C3		P3A_SST-E11		P3A_SST-G6		P2C_SaI23		P2C_SaIE7		P1_SaIE14
Sample File	Allele 1	Allele 2	Allele 1	Allele 2	Allele 1	Allele 2	Allele 1	Allele 2	Allele 1	Allele 2	Allele 1	Allele 2	Allele 1	Allele 2	Allele 1	Allele 2	Allele 1	Allele 2
BA02_P3B_A_F03_18.fsa	176	180	284	296	133	137	215	215	251	255	203	203	337	337	208	220	239	243
BA02_P3B_B_F03_18.fsa	176	180	284	296	133	133	215	215	251	255	203	203	333	337	208	220	239	243
BA02_P3B_C_F03_18.fsa	176	180	284	296	133	137	215	215	251	255	203	203	337	337	208	208	239	243
BA03_P3B_A_G03_21.fsa	176	176	284	296	137	137	215	215	251	255	203	207	329	329			231	235
BA03_P3B_B_G03_21.fsa	176	188	284	296	137	137	215	215	251	255	207	207	333	333	204	204	231	231
BA03_P3B_C_G03_21.fsa	176	188	284	296	137	137	215	215	251	251	203	207	329	329
BA04_P3B_A_H03_24.fsa	172	176	284	296	137	137	215	215	247	247	203	203	333	337	204	204	234	238
BA04_P3B_B_H03_24.fsa	172	176	284	296	137	137	215	215	247	251	203	203	337	337	204	208	234	238
BA04_P3B_C_H03_24.fsa	172	176	284	296	137	137	215	215	247	251	203	203	337	337	204	208	234	238
BA05_P3B_A_A04_01.fsa	180	184	284	296	137	137	215	219	251	251	203	203	337	341	200	204	231	239
BA05_P3B_B_A04_01.fsa	180	184	284	296	137	137	215	219	251	251	203	203	341	341	200	204	231	239
BA05_P3B_C_A04_01.fsa	180	184	284	296	137	137	215	219	251	251	203	203	337	341			231	231
BA06_P3B_A_B04_04.fsa	172	172	284	288	137	137	207	215	251	287	203	207					242	242
BA06_P3B_B_B04_04.fsa	172	188	284	284	137	137	215	215	251	287	203	207			208	208	231	242
BA06_P3B_C_B04_04.fsa	172	172	284	284	137	137	207	207	251	251	het 2x	het2x					231	242
BA07_P3B_A_C04_07.fsa	180	184	284	284	137	137	219	223	247	299	203	203	333	333	200	208	235	238
BA07_P3B_B_C04_07.fsa	180	184	284	284	137	137	219	223	247	299	203	203	329	333	200	208	235	238
BA07_P3B_C_C04_07.fsa	180	184	284	284	137	137	219	223	247	299	203	203	333	333	200	208	235	238
BA10_P3B_A_F04_16.fsa	176	184	284	284	137	137	215	223	251	303	203	203			200	208	231	243
BA10_P3B_B_F04_16.fsa	176	184	284	284	137	137	215	223	251	303	203	203			200	208	231	243
BA10_P3B_C_F04_16.fsa	176	184	284	284	137	137	215	223	251	303	203	203					231	243
BA11_P3B_A_G04_19.fsa			284	288	133	137			251	251
BA11_P3B_B_G04_19.fsa	172	184	288	288	137	137	215	215
BA11_P3B_C_G04_19.fsa	172	176
BA12_P3B_A_H04_22.fsa	176	184	288	296	137	137	219	219	255	295	203	203					238	238
BA12_P3B_B_H04_22.fsa	184	184	288	288	137	137	215	219	295	295							231	238
BA12_P3B_C_H04_22.fsa	176	176	288	296	137	137			255	295	203	203					231	238
BA15_P3B_A_C05_08.fsa	172	176	284	288	133	137	215	215	247	251							239	239
BA15_P3B_B_C05_08.fsa	172	176	284	284	133	137	215	215	247	251	207	207					239	239
BA15_P3B_C_C05_08.fsa	172	172	284	288	133	137	215	215	247	251							239	239
BA16_P3B_A_D05_11.fsa	172	184	284	288	137	137	215	215	247	255			333	337	200	208	242	242
BA16_P3B_B_D05_11.fsa	172	184	284	288	137	137	215	215	247	255			333	337	200	208	242	242
BA16_P3B_C_D05_11.fsa	172	184	284	288	137	137	215	215	247	255			333	333	200	208	242	242
BA18_P3B_A_F05_17.fsa	180	184	284	284	137	137	215	215	287	311	203	203	333	337	204	208	231	231
BA18_P3B_B_F05_17.fsa	180	184	284	284	137	137	215	215	287	311	203	203	337	337			231	231
BA18_P3B_C_F05_17.fsa	180	184	284	284	137	137	215	215	287	287	203	203	333	333	204	204	231	231
GA01_P3B_A_A01_01.fsa	184	184	284	284	133	137	207	215	255	267	203	203	333	337	208	208	231	239
GA01_P3B_B_A01_01.fsa	184	184	284	284	133	137	207	215	255	267	203	203	333	333	208	208	231	239
GA01_P3B_C_A01_01.fsa	184	184	284	284	133	137	207	215	255	267	203	203	333	333	208	208	231	239
GA07_P3B_A_G01_19.fsa	184	184	284	284	137	137	223	223	279	303	207	207	333	337	208	208	231	239
GA07_P3B_B_G01_19.fsa	172	172	284	284	137	137	207	223	279	279	207	207	333	337	208	208	239	239
GA07_P3B_C_G01_19.fsa	172	184	284	284	137	137	207	223	279	279	207	207	333	337	208	208	239	239
GA12_P3B_A_D02_11.fsa	184	188	284	284	137	137	207	223	303	303	203	203	333	337	208	208	235	239
GA12_P3B_B_D02_11.fsa	184	188	280	284	137	137	207	223	255	303	203	203	333	337/341			239	239
GA12_P3B_C_D02_11.fsa	184	188	280	284	137	137	207	207	255	303	203	203	333	333	208	208	235	239
GA17_P3B_A_A03_03.fsa	176	176	284	296	133	137	207	215	251	315	203	203	333	341	204	208	231	238
GA17_P3B_B_A03_03.fsa	176	176	296	296	133	137	207	215	251	315	203	203	333	337	204	208	231	238
GA17_P3B_C_A03_03.fsa	176	176	284	296	133	137	207	215	251	315	203	203	333	337/341	208	208	231	231
KK02_P3B_A_B06_06.fsa	176	188	284	296	137	137	207	219	299	299	203	203	333	333	208	212	235	238
KK02_P3B_B_B06_06.fsa	176	188	284	296	137	137	207	219	295	299	203	203	333	333	208	212	235	238
KK02_P3B_C_B06_06.fsa	176	188	284	296	137	137	207	219	299	299	203	203	333	333	208	212	235	238
KK07_P3B_A_G06_21.fsa	180	188	284	284	137	137	215	219	259	299	207	207	333	341	208	208	235	238
KK07_P3B_B_G06_21.fsa	180	188	284	284	137	137	215	219	259	299	207	207	333	341	204	208	235	238
KK07_P3B_C_G06_21.fsa	180	188	284	284	137	137	215	219	259	299	207	207	333	337	204	208	235	238
KK08_P3B_A_H06_24.fsa	176	188	292	304	137	137	219	219	299	299	203	207	337	337/341	200	220	231	231
KK08_P3B_B_H06_24.fsa	176	188	292	304	137	137	219	219	299	299	203	203	337	341	200	220	231	231
KK08_P3B_C_H06_24.fsa	176	188	292	304	137	137	219	219	299	299	203	207	337	341	200	220	231	231
MA11_P3B_A_D11_11.fsa	180	184	280	284	133	137	215	219	247	267	203	203	329	333	208	208	231	243
MA11_P3B_B_D11_11.fsa	180	184	280	284	133	137	215	219	247	267	203	203	329	333/337	208	208	231	243
MA11_P3B_C_D11_11.fsa	180	184	280	284	133	137	215	219	247	267	203	203	329	333/337	208	208	231	243
MA12_P3B_A_E11_14.fsa	176	184	284	284	137	137	207	215	295	303	203	207	333	333/337			235	254
MA12_P3B_B_E11_14.fsa	176	184	284	284	137	137	207	215	295	303	203	207	333	333	212	212	235	254
MA12_P3B_C_E11_14.fsa	176	184	284	284	137	137	207	215	295	303	203	207	333	333	200	212	235	254
MA13_P3B_A_F11_17.fsa	172	192	284	292	133	133	219	219	295	303			333	333	204	220	238	238
MA13_P3B_B_F11_17.fsa	172	192	284	292	133	133	219	219	295	303			333	333	204	220	238	238
MA13_P3B_C_F11_17.fsa	172	192	284	292	133	133	219	219	295	303			329	333	204	220	238	238
MA14_P3B_A_G11_20.fsa	180	184	296	296	133	137	215	223	251	275	207	207	333	333	208	208	238	238
MA14_P3B_B_G11_20.fsa	180	184	292	296	133	137	215	223	251	275	207	207	333	333	208	208	238	238
MA14_P3B_C_G11_20.fsa	180	184	296	296	133	137	215	223	251	275	207	207	333	333	208	208	238	238
MA15_P3B_A_H11_23.fsa	184	184	288	292	137	137	215	219	255	295	203	203	333	333	200	208	231	239
MA15_P3B_B_H11_23.fsa			288	292	137	137	215	219	255	295	203	203	333	333	200	208	231	239
MA15_P3B_C_H11_23.fsa	184	184	288	292	137	137	215	219	255	295	203	203	333	333	200	208	231	239
MA16_P3B_A_A12_03.fsa	180	180	284	284	133	137	215	223	255	255			333	333	212	212	238	238
MA16_P3B_B_A12_03.fsa	180	180	284	284	133	137	215	223	255	255			333	333	212	212	238	238
MA16_P3B_C_A12_03.fsa	180	180	284	284	133	137	215	223	255	255			333	333	212	212	238	238
MA20_P3B_A_E12_15.fsa	172	192	296	296	137	137	215	219	255	295	203	203	333	333	200	220	231	239
MA20_P3B_B_E12_15.fsa	172	192	296	296	133	137	215	219	255	295	203	203	337	337	220	220	231	239
MA20_P3B_C_E12_15.fsa	172	192	296	296	133	137	215	219	255	295	203	203	333	337	200	220	231	239
OS01_P3B_A_E08_14.fsa	184	188	276	296	133	137	215	223	251	267	203	203	333	341	het 2x	het 2x	231	235
OS01_P3B_B_E08_14.fsa	184	188	276	296	133	137	215	223	251	267	203	203	333	337	208	212	231	235
OS01_P3B_C_E08_14.fsa	184	188	276	296	133	137	215	223	251	267	203	203	333	337/341	208	212	231	235
OS03_P3B_A_G08_20.fsa	184	188	284	296	137	137	207	215	251	303			337	337	200	208	231	254
OS03_P3B_B_G08_20.fsa	184	188	284	296	137	137	207	215	251	303			333	337	200	208	231	254
OS03_P3B_C_G08_20.fsa	184	188	284	296	137	137	207	215	251	303			333	337	200	208	231	254
OS11_P3B_A_G09_21.fsa	180	184	284	292	133	137	207	215	291	291	203	203	333	333			235	254
OS11_P3B_B_G09_21.fsa	180	184	284	292	133	137	207	207	251	291	203	203	333	333	208	208	235	254
OS11_P3B_C_G09_21.fsa	180	184	284	284	133	137	207	215/223	251	291	203	203	333	333			235	254
OS12_P3B_A_H09_24.fsa	180	188	284	288	137	137	215	219	307	307	203	203	337	337	216	220	239	254
OS12_P3B_B_H09_24.fsa	188	188	284	288	137	137	215	219	255	307	203	203	337	341	216	220	239	254
OS12_P3B_C_H09_24.fsa	180	188	284	288	137	137	215	219	307	307	203	203	337	341	216	220	239	254
